# Supplementary material for: Closing the gap between rocks and clocks using total-evidence dating
Source: Philos Trans R Soc Lond B Biol Sci. 2016 Jul 19;371(1699):20150136. doi: 10.1098/rstb.2015.0136 (PMC4920337; doi:10.1098/rstb.2015.0136)
Supplement: Appendix S1 [file rstb20150136supp2.zip]

Archive with 1 entries (1 files):
- rstb20150136supp2.tgz
